# Supplementary material for: A Narrative Review of the Metabolic Benefits of GLP-1 and GIP Receptor Agonists in Obesity
Source: Healthcare (Basel). 2026 Mar 13;14(6):734. doi: 10.3390/healthcare14060734 (PMC13026324; doi:10.3390/healthcare14060734)
Supplement: Supplementary file 1 [file healthcare-14-00734-s001.zip]

Archive with 1 entries (1 files):
- healthcare-4142756-supplementary.pdf
